# Supplementary material for: Impact of 6-Month Exposure to Aerosols From Potential Modified Risk Tobacco Products Relative to Cigarette Smoke on the Rodent Gastrointestinal Tract
Source: Front Microbiol. 2021 Jul 2;12:587745. doi: 10.3389/fmicb.2021.587745 (PMC8283309; doi:10.3389/fmicb.2021.587745)
Supplement: Supplementary file 2 [file Data_Sheet_2.xlsx]

## Sheet: INFO
info.column

## Sheet: method1 12345
TaxonomicRank

## Sheet: method2 12345
TaxonomicRank

## Sheet: method1 345
TaxonomicRank

## Sheet: method2 345
TaxonomicRank

## Sheet: method1 123
TaxonomicRank

## Sheet: method2 123
TaxonomicRank
